# Supplementary material for: Photoinitiated Polymerization of Hydrogels by Graphene Quantum Dots
Source: Nanomaterials (Basel). 2021 Aug 25;11(9):2169. doi: 10.3390/nano11092169 (PMC8470854; doi:10.3390/nano11092169)
Supplement: Supplementary file 1 [file nanomaterials-11-02169-s001.zip]

Archive with 1 entries (1 files):
- nanomaterials-1343413-supplementary.pdf
